# Supplementary material for: Evaluation of Human Platelet Lysate as an Alternative to Fetal Bovine Serum for Potential Clinical Applications of Stem Cells from Human Exfoliated Deciduous Teeth
Source: Cells. 2024 May 16;13(10):847. doi: 10.3390/cells13100847 (PMC11120611; doi:10.3390/cells13100847)
Supplement: Supplementary file 1 [file cells-13-00847-s001.zip]

Archive with 1 entries (1 files):
- cells-2968431-supplementary.pdf
